# Supplementary material for: The UFM1 system regulates ER-phagy through the ufmylation of CYB5R3
Source: Nat Commun. 2022 Dec 21;13:7857. doi: 10.1038/s41467-022-35501-0 (PMC9772183; doi:10.1038/s41467-022-35501-0)
Supplement: Supplementary file 4 — Supplementary Data 1 [file 41467_2022_35501_MOESM4_ESM.xlsx]

## Sheet: Sheet1
Rank	%Cov (95)	Name	Peptides (95%)	GN	AcNo.
1	26.07	E3 UFM1-protein ligase 1	26	UFL1	O94874
2	55.41	DDRGK domain-containing protein 1	55	DDRGK1	Q96HY6
3	13.85	Rab3 GTPase-activating protein non-catalytic subunit	18	RAB3GAP2	Q9H2M9
4	35.18	CDK5 regulatory subunit-associated protein 3	24	CDK5RAP3	Q96JB5
5	54.49	Ubiquitin-fold modifier-conjugating enzyme 1	56	UFC1	Q9Y3C8
6	10.04	Kinesin-like protein KIF11	11	KIF11	P52732
7	14.68	Rab3 GTPase-activating protein catalytic subunit	15	RAB3GAP1	Q15042
8	18.49	Transitional endoplasmic reticulum ATPase	16	VCP	P55072
9	53.16	NADH-cytochrome b5 reductase 3	41	CYB5R3	P00387
10	14.77	ADP/ATP translocase 3	5	SLC25A6	P12236
11	13.69	Proteasome subunit alpha type-1	4	PSMA1	P25786
12	15.91	Serine/threonine-protein kinase 38	7	STK38	Q15208
13	14.02	T-complex protein 1 subunit beta	7	CCT2	P78371
14	86.36	Thymosin beta-4	4	TMSB4X	P62328
15	5.79	ATP synthase subunit alpha, mitochondrial	3	ATP5A1	P25705
16	17.57	Testis-expressed sequence 264 protein	5	TEX264	Q9Y6I9
17	10.66	Prohibitin	3	PHB	P35232
18	11.11	Proliferating cell nuclear antigen	3	PCNA	P12004
19	14.29	Eukaryotic initiation factor 4A-I	6	EIF4A1	P60842
20	8.75	Annexin A5	4	ANXA5	P08758
21	6.16	Non-POU domain-containing octamer-binding protein	3	NONO	Q15233
22	6.4	Adenylosuccinate lyase	3	ADSL	P30566
23	6.04	Lysocardiolipin acyltransferase 1	3	LCLAT1	Q6UWP7
24	9.31	Plasminogen activator inhibitor 1 RNA-binding protein	3	SERBP1	Q8NC51
25	3.96	Epoxide hydrolase 1	2	EPHX1	P07099
26	5.86	ATP synthase subunit beta, mitochondrial	3	ATP5B	P06576
27	9.06	Geranylgeranyl transferase type-2 subunit beta	3	RABGGTB	P53611
28	6.89	L-lactate dehydrogenase B chain	2	LDHB	P07195
29	6.92	Carbonic anhydrase 2	2	CA2	P00918
30	5.25	Phosphate carrier protein, mitochondrial	2	SLC25A3	Q00325
31	23.33	Serpin B4	11	SERPINB4	P48594
32	12.16	Endothelial differentiation-related factor 1	2	EDF1	O60869
33	11.27	Hemoglobin subunit alpha	2	HBA1	P69905
34	8.66	Emerin	2	EMD	P50402
35	8.09	TIP41-like protein	2	TIPRL	O75663
36	7.5	60 kDa heat shock protein, mitochondrial	4	HSPD1	P10809
37	7.77	Sterol-4-alpha-carboxylate 3-dehydrogenase, decarboxylating	3	NSDHL	Q15738
38	7.08	Dehydrogenase/reductase SDR family member 7	2	DHRS7	Q9Y394
39	3.09	Lamin-B receptor	2	LBR	Q14739
40	5.1	Ig alpha-1 chain C region	2	IGHA1	P01876
41	5.93	T-complex protein 1 subunit alpha	3	TCP1	P17987
42	7.95	Heterogeneous nuclear ribonucleoprotein F	3	HNRNPF	P52597
43	5.62	Poly(rC)-binding protein 1	2	PCBP1	Q15365
44	12.35	dCTP pyrophosphatase 1	2	DCTPP1	Q9H773
45	4.8	Sarcoplasmic/endoplasmic reticulum calcium ATPase 2	4	ATP2A2	P16615
46	11.04	Eukaryotic translation initiation factor 5A-1	2	EIF5A	P63241
47	1.76	Reticulon-4	2	RTN4	Q9NQC3
48	4.54	Farnesyl pyrophosphate synthase	2	FDPS	P14324
49	8.66	F-actin-capping protein subunit beta	2	CAPZB	P47756
50	6.32	Serpin B7	2	SERPINB7	O75635
51	4.04	Rab GDP dissociation inhibitor beta	2	GDI2	P50395
52	9.66	Vimentin	6	VIM	P08670
53	8.07	Proteasome subunit alpha type-7	2	PSMA7	O14818
54	3.93	6-phosphogluconate dehydrogenase, decarboxylating	2	PGD	P52209
55	3.11	Endoplasmin	2	HSP90B1	P14625
56	8.84	Hemoglobin subunit beta	2	HBB	P68871
57	4.13	D-3-phosphoglycerate dehydrogenase	2	PHGDH	O43175
58	3.58	Polypyrimidine tract-binding protein 1	2	PTBP1	P26599
59	3.9	T-complex protein 1 subunit delta	2	CCT4	P50991
60	5.25	Creatine kinase B-type	2	CKB	P12277
