# Supplementary material for: The UFM1 system regulates ER-phagy through the ufmylation of CYB5R3
Source: Nat Commun. 2022 Dec 21;13:7857. doi: 10.1038/s41467-022-35501-0 (PMC9772183; doi:10.1038/s41467-022-35501-0)
Supplement: Supplementary file 5 — Supplementary Data 2 [file 41467_2022_35501_MOESM5_ESM.xlsx]

## Sheet: Sheet1
Rank	Name	Frequency of identification	iBAQ	GN
1	Nucleoplasmin-3	4	5.73	NPM3
2	NADH-cytochrome b5 reductase 3; isoform 3	4	1.7	CYB5R3
3	Transmembrane and coiled-coil domain-containing protein 1	3	3.06	TMCO1
4	Translocation protein SEC62	3	1.76	SEC62
5	RNA-binding motif protein, X chromosome	3	8.50×10-1	RBMX|RBMXL1
6	Protein SDA1 homolog; isoform X2	3	6.77×10-1	SDAD1
7	Trypsin-3	2	4.33	PRSS3|PRSS4
8	Protein MGC13269 family	2	3.33	MGC13269|ZCCHC2
9	Probable dimethyladenosine transferase; isoform X1	2	2.51	DIMT1
10	RNA-binding protein Musashi homolog 2; isoform X5	2	1.74	MSI2
11	Cell growth-regulating nucleolar protein	2	1.05	LYAR
12	RRP15-like protein	2	4.09×10-1	RRP15
