# Supplementary material for: The UFM1 system regulates ER-phagy through the ufmylation of CYB5R3
Source: Nat Commun. 2022 Dec 21;13:7857. doi: 10.1038/s41467-022-35501-0 (PMC9772183; doi:10.1038/s41467-022-35501-0)
Supplement: Supplementary file 6 — Supplementary Data 3 [file 41467_2022_35501_MOESM6_ESM.xlsx]

## Sheet: Sheet1
PC
Group	pmol/10^6 cells	1_Cont1	2_WT1	3_KR1	4_Cont2	5_WT2	6_KR2	7_Cont3	8_WT3	9_KR3
Saturated	PC_003_16:0/14:0	402.391	446.012	392.892	422.305	418.228	475.302	482.736	421.79	378.259
Saturated	PC_005_16:0/16:0	913.113	792.916	767.16	774.548	707.166	836.669	787.21	795.337	695.415
Saturated	PC_009_16:0/18:0	125.981	115.486	102.167	101.587	87.6778	97.1184	93.2476	94.4708	84.1483
Monounsaturated	PC_004_16:0/16:1	945.317	897.671	835.524	932.949	811.613	981.146	972.473	919.241	770.599
Monounsaturated	PC_008_16:0/18:1	3360.38	2905.47	2715.57	2781.59	2609.3	3110.28	2871.08	3012.34	2513.41
Monounsaturated	PC_014_16:0/20:1	142.25	108.291	100.909	116.515	100.11	116.263	115.371	114.748	96.8329
Monounsaturated	PC_053_18:1/14:1	83.5289	92.9265	82.6846	89.8123	73.6436	87.137	91.4316	88.5911	77.9326
Monounsaturated	PC_054_18:1/14:0	134.932	130.407	128.911	136.764	115.551	154.106	140.363	136.094	124.578
Monounsaturated	PC_055_18:1/16:1	301.294	264.711	226.596	263.345	249.188	270.67	281.55	249.037	220.751
Monounsaturated	PC_057_18:1/18:1	2404.99	2086.41	1820.63	1891.99	1788.77	2053.72	1911.12	1939.17	1727.69
Monounsaturated	PC_058_18:1/18:0	1437.08	1166.72	1056.32	1063.97	1073.1	1196.85	1138.04	1199.89	1003.08
Monounsaturated	PC_063_18:1/20:1	281.92	212.586	188.822	198.499	191.725	229.3	224.879	206.317	181.544
Monounsaturated	PC_079_18:0/16:1	102.954	91.2104	86.261	88.0457	80.8611	85.6205	86.7661	89.1455	75.8856
Polyunsaturated	PC_010_16:0/20:5n-3	30.3254	21.1892	20.9187	15.893	19.4742	27.2933	24.7638	21.2493	18.4485
Polyunsaturated	PC_011_16:0/20:4n-6	122.49	99.2106	91.5714	90.0973	92.8951	96.9224	109.141	104.277	90.9792
Polyunsaturated	PC_016_16:0/22:6n-3	36.6961	33.5498	26.848	28.5461	30.8354	29.2162	36.1892	35.873	27.5547
Polyunsaturated	PC_017_16:0/22:5n-3	35.0507	31.569	24.8431	24.8882	25.3001	24.5932	26.9676	28.8148	23.4647
Polyunsaturated	PC_018_16:0/22:4n-6	34.741	32.0937	22.4951	26.0003	27.8592	29.919	30.8409	38.3511	27.0133
Polyunsaturated	PC_059_18:1/20:5n-3	20.9707	17.7178	14.09	16.5009	16.3557	17.9288	14.1747	16.249	14.8541
Polyunsaturated	PC_060_18:1/20:4n-6	85.2982	63.5703	53.6698	63.4954	59.5925	61.1335	60.3869	65.5136	60.6862
Polyunsaturated	PC_065_18:1/22:6n-3	28.8752	25.0196	21.4155	23.7697	23.5494	26.7404	30.338	27.0502	26.4454
Polyunsaturated	PC_066_18:1/22:5n-3	21.6431	12.4226	15.0927	14.7383	13.4251	17.2003	21.4335	11.713	12.9806
Polyunsaturated	PC_067_18:1/22:4n-6	18.3612	14.7792	12.2085	12.2217	8.55013	13.8118	8.6977	18.5431	13.8362
Polyunsaturated	PC_082_18:0/20:5n-3	12.4713	10.4661	9.97795	5.3819	9.49709	8.99418	8.14794	12.1147	7.56394
Polyunsaturated	PC_083_18:0/20:4n-6	59.9452	41.934	39.7283	36.4015	41.7011	41.7965	52.0037	51.1042	37.4561
Polyunsaturated	PC_088_18:0/22:6n-3	20.8704	16.3895	12.1878	16.3582	14.4933	16.7106	12.609	15.9186	16.2694
Polyunsaturated	PC_089_18:0/22:5n-3	13.8668	9.98965	9.21034	9.0956	9.91492	8.11393	11.1098	7.94822	7.66505
Polyunsaturated	PC_090_18:0/22:4n-6	20.998	12.7001	16.0918	14.2927	18.0539	12.5763	14.7537	15.6736	10.6761
PE
Group	pmol/10^6 cells	1_Cont1	2_WT1	3_KR1	4_Cont2	5_WT2	6_KR2	7_Cont3	8_WT3	9_KR3
Saturated	PE_003_16:0/14:0	3.19119	4.1062	5.1633	5.31909	3.27903	6.19768	4.21989	3.56519	2.84833
Saturated	PE_005_16:0/16:0	13.8475	14.3025	15.1273	17.2816	16.5153	16.0929	15.8399	15.392	15.2864
Saturated	PE_009_16:0/18:0	6.85975	5.68957	7.01861	5.02558	5.1398	7.5114	6.82655	7.21438	6.02168
Monounsaturated	PE_004_16:0/16:1	43.6386	43.5664	43.2884	42.5352	41.6255	40.2233	50.0011	48.3602	47.5984
Monounsaturated	PE_008_16:0/18:1	352.427	347.107	357.01	340.282	317.362	363.416	373.369	370.173	350.91
Monounsaturated	PE_055_18:1/16:1	34.7558	34.0756	37.4382	38.1619	35.4787	41.4852	35.3	39.546	36.7292
Monounsaturated	PE_057_18:1/18:1	877.341	837.815	816.997	824.926	767.543	771.488	884.169	829.597	800.64
Monounsaturated	PE_058_18:1/18:0	753.679	746.823	685.204	714.518	643.37	723.774	733.637	733.528	693.325
Monounsaturated	PE_063_18:1/20:1	73.9865	72.1089	64.4306	62.5025	56.4619	69.4679	65.3018	68.2028	65.2041
Monounsaturated	PE_079_18:0/16:1	73.1961	64.983	67.1528	69.0429	65.8103	74.9003	71.9462	71.6608	73.4548
Polyunsaturated	PE_010_16:0/20:5n-3	6.04684	7.7387	7.32586	6.54968	6.04902	7.1338	6.91175	6.49259	9.30942
Polyunsaturated	PE_011_16:0/20:4n-6	49.456	52.4131	42.5794	44.6195	43.0395	47.7937	49.4952	48.1469	46.4851
Polyunsaturated	PE_016_16:0/22:6n-3	16.6266	19.1069	17.6572	15.7109	14.6833	19.0418	19.1243	14.8928	15.6726
Polyunsaturated	PE_017_16:0/22:5n-3	7.75912	7.9239	8.39623	8.2072	8.2814	8.80469	11.5796	7.92076	8.04692
Polyunsaturated	PE_018_16:0/22:4n-6	14.1491	11.2569	10.9975	10.2966	11.2724	9.98735	9.18998	6.91305	9.32702
Polyunsaturated	PE_059_18:1/20:5n-3	28.3181	28.9265	26.1895	28.8838	23.8295	25.0411	28.8935	24.9051	21.2208
Polyunsaturated	PE_060_18:1/20:4n-6	171.574	162.244	145.179	144.805	128.649	132.569	159.251	154.402	148.218
Polyunsaturated	PE_065_18:1/22:6n-3	47.173	51.0457	47.2556	50.4716	42.8841	45.3078	56.3281	48.0939	45.942
Polyunsaturated	PE_066_18:1/22:5n-3	20.2066	16.129	18.9588	17.0961	17.3667	16.0076	17.003	17.5582	19.2844
Polyunsaturated	PE_067_18:1/22:4n-6	24.558	23.4125	19.6258	20.2464	20.7407	15.9093	21.2877	21.0935	19.9128
Polyunsaturated	PE_082_18:0/20:5n-3	35.1277	39.6615	34.7653	41.2036	32.5528	38.8384	39.7988	35.5066	34.1774
Polyunsaturated	PE_083_18:0/20:4n-6	401.123	400.51	342.115	342.517	330.003	342.766	367.504	360.707	344.89
Polyunsaturated	PE_088_18:0/22:6n-3	84.7187	80.3522	74.1865	74.9211	67.6694	67.0306	72.0364	78.8624	68.1563
Polyunsaturated	PE_089_18:0/22:5n-3	42.5583	38.4089	36.2589	30.8389	33.4295	31.1478	33.4789	35.9609	32.8528
Polyunsaturated	PE_090_18:0/22:4n-6	34.6407	32.5494	27.7791	31.2415	26.716	31.0079	27.5556	32.1766	31.2869
