# Supplementary material for: The UFM1 system regulates ER-phagy through the ufmylation of CYB5R3
Source: Nat Commun. 2022 Dec 21;13:7857. doi: 10.1038/s41467-022-35501-0 (PMC9772183; doi:10.1038/s41467-022-35501-0)
Supplement: Supplementary file 9 — Source Data [file 41467_2022_35501_MOESM9_ESM.xlsx]

## Sheet: Figure 1a
Figure 1a

## Sheet: Figure 1d
Figue 1d

## Sheet: Figure 1e
Figure 1e

## Sheet: Figure 1g
Figure 1g

## Sheet: Figure 1h
Figure 1h

## Sheet: Figure 2a
Figure 2a
		Relative of UFM1~CYB5R3/CYB5R3
		Microsome
	MYC-UFL1	-	+
	UFBP1-MYC	-	+
		1	5.23252
		1	3.74801
		1	5.48908

## Sheet: Figure 2b
Figure 2b
		Relative of UFM1~CYB5R3/CYB5R3
		Microsome
	siRNA	control	UFL1	UFBP1
		1	0.319804	0.0619869
		1	0.348121	0.260637
		1	0.387281	0.552231

## Sheet: Figure 2c
Figure 2c

## Sheet: Figure 3b
Figure 3b
			HS-AFM						Simulation
	Distance (nm)		Closed			Open			Closed			Open
	5.71		X-Y line (nm)	Height (nm)		X-Y line (nm)	Height (nm)		X-Y line (nm)	Height (nm)		X-Y line (nm)	Height (nm)
	4.91		0	0.47		0	0.51		0.420252	0		0.630492	0
	5.86		0.62	0.33		0.67	0.71		1.02061	0		0.682172	0
	4.96		1.23	0.42		1.34	0.74		1.62097	0		1.36434	0.0918567
	3.73		1.85	0.48		2	0.98		2.22133	0		1.89148	0.974096
	5.08		2.46	0.52		2.67	1.18		2.82169	0.109631		2.04652	2.40585
	5.05		3.08	0.72		3.34	1.39		3.42205	1.50504		2.72869	3.24529
	5.32		3.69	1.31		4.01	1.65		4.02241	2.87022		3.15246	3.57574
	5.26		4.31	1.45		4.68	2.12		4.62277	3.73847		3.41086	3.92141
	6.81		4.92	1.66		5.34	2.46		5.22313	4.04091		4.09303	3.88034
	5.84		5.54	1.91		6.01	2.91		5.82349	4.32278		4.41345	4.0264
	4.57		6.15	2.22		6.68	3.08		6.42385	4.22578		4.7752	4.36538
	7.19		6.77	2.53		7.35	3.09		7.02421	3.86908		5.45738	4.12335
	3.2		7.38	2.85		8.02	3.23		7.62457	4.14747		5.67443	3.7938
	5.68		8	2.85		8.68	3.38		8.22493	4.39276		6.13955	3.58713
	7.54		8.61	2.87		9.35	3.42		8.66234	4.51459		6.82172	3.28707
	2.84		9.23	3.06		10.02	2.83		8.82529	4.38931		6.93542	3.05702
	4.07		9.84	3.1		10.69	2.81		9.42565	3.98239		7.50389	3.03142
	4.53		10.46	2.95		11.36	2.98		10.026	2.76741		8.18607	3.58015
	6.81		11.07	3.21		12.02	2.83		10.6264	1.12828		8.1964	4.02892
	3.78		11.69	3.43		12.69	2.78		11.2267	0		8.86824	4.19621
	6.03		12.31	3.42		13.36	3.03		11.8271	0		9.45739	4.24001
	4.42		12.92	3.41		14.03	3.37		12.1273	0		9.55041	4.07845
	3.35		13.54	3.18		14.69	3.27					10.2326	3.77199
	4.43		14.15	3.13		15.36	3.23					10.7184	3.06859
	3.8		14.77	3.19		16.03	2.83					10.9148	2.78561
	6.87		15.38	3.42		16.7	2.92					11.5969	2.09746
	5.75		16	3.31		17.37	2.46					11.9794	0.697843
	4.12		16.61	3.04		18.03	2.33					12.2791	0
	7.32		17.23	2.62		18.7	1.55					12.4837	0
	3.06		17.84	2.48		19.37	1.49
	1.88		18.46	2.24		20.04	0.8
	5.08		19.07	2.02		20.71	0.61
	3.92		19.69	1.79		21.37	0.43
	4.77		20.3	1.51		22.04	0.37
	5.63		20.92	1.26		22.71	0.27
	2.62		21.53	0.91
	5.15		22.15	0.58
	4.42		22.76	0.51
	3.07		23.38	0.5
	4.81
	4.51
	2.06
	2.78
	5.11
	2.52
	4.35
	2.66
	4.41
	3.96
	3
	5.16
	2.41
	5.19
	1.89
	3.87
	2.18
	6.19
	4.62
	5.15
	6.48
	4.41
	2.78
	4.67
	4.04
	2.69
	4.59
	3.07
	2.41
	3.21
	2.02
	1.98
	5.85
	1.98
	3.11
	5.1
	6.26
	5.59
	4.19
	3.06
	3.46
	5.3
	5.89
	7.52
	7.96
	3.11
	5.36
	3.35
	3.52
	4.61
	3.85
	2.61
	3.6
	2.25
	1.69
	2.16
	2.89
	6.19
	4.33
	2.09
	5.55
	1.29
	4.89
	1.28
	4.16
	5.63
	5.09
	2.65
	1.96
	4.42
	2.52
	2.93
	3.66
	4.02
	3.2
	3.74
	4.72
	3.39
	3.86
	3.23
	3.24
	3.12
	1.85
	2.28
	2.11
	4.18
	3.8
	3.2
	1.93
	4.18
	2.13
	4.84
	2.62
	3.19
	2.85
	2.56
	6.58
	5.19
	4.99
	4.07
	5.38
	2.9
	2.52
	4.79
	2.82
	3.71
	2.01
	2.01
	2.82
	3.78
	1.89
	2.52
	4.67
	2.6
	4.5
	4.68
	4.53
	2.48
	3.63
	2.69
	1.97
	3.7
	2.65
	3.33
	2.55
	3.11
	2.51
	4.68
	2.03
	3.23
	2.51
	5.84
	5.12
	2.59
	3.23
	2.4
	3.2
	2.79
	3.08
	3.35
	3.17
	3.73
	1.98
	4.18
	5.16
	2.52
	2.52
	3.75
	2.18
	3.04
	2.01
	1.37
	2.59
	2.52

## Sheet: Figure 3e
Figure 3e
	BSA	CYB5R3ΔN26	Strep-UFM1~CYB5R3ΔN26
	0.95	4.3	1.25
	1	5	1.4
	1.025	4.825	1.25

[truncated: 27 more sheets: Figure 3f, Figure 3g, Figure 3h, Figure 4a, Figure 4c, Figure 4h, Figure 4i, Figure 4j, Figure 4k, Figure 5b, Figure 5c, Figure 5d, Figure 5e, Figure 6a, Figure 6b, Figure 6c, Figure 6d, Figure 6e, Supplementary Figure S1a, Supplementary Figure S2 …]
